# Supplementary material for: Light-intensity physical activity and mental ill health: a systematic review of observational studies in the general population
Source: Int J Behav Nutr Phys Act. 2021 Sep 15;18:123. doi: 10.1186/s12966-021-01196-7 (PMC8444599; doi:10.1186/s12966-021-01196-7)
Supplement: Supplementary file 2 — Additional file 2. Detailed quality scoring for each study. [file 12966_2021_1196_MOESM2_ESM.xlsx]

## Sheet: Hoja1
Article (author and year)	Q1- Question or objective is sufficiently described?				Q2- Design evident and appropiate to answer study question?				Q3- Method of subject selection (and comparison group selection, if applicable) or source of information/input variables (e.g. for decision analysis) is described and appropiate				Q4- Subject (and comparison group, if applicable) characteristics or input variables/information (e.g. for decision analyses) sufficiently described?				Q5- If randon to tratment group was possible, is it described?	Q6- If interventional and blinding of investigators to intervention was possible, is it reported?	Q7- If interventional and blinding of subjects to intervention was possible, is it reported?	Q8- Outcome and (if applicable) exposure measure(s) well defined and robus measurement/misclassification bias? Means of assessment reported?				Q9- Sample size appropiate?				Q-10 Analysis described and appropiate?				Q11-Some estimate of avriance (e.g. confidence intervals, standard errors) is reported for the main results/outcomes (i.e. those directly addressing the study question/objective upon which the conclusions are based?				Q12- Controlled for confounding?				Q13- results reported in sufficient detail?				Q14- Do the results support the conclusions?
	YES	Partial	NO	N/A	YES	Partial	NO	N/A	YES	Partial	NO	N/A	YES	Partial	NO	N/A				YES	Partial	NO	N/A	YES	Partial	NO	N/A	Yes	Partial	NO	N/A	YES	Partial	NO	N/A	YES	Partial	NO	N/A	YES	Partial	NO	N/A	YES	Partial	NO	N/A
…....	Mark appropiate answer with "X"																																															Total score
Ahn et al., 2017	x				x					x (oversampling of certain populations)			x							x				x (large sample)				x				x				x				x				x
Bernard et al., 2018	x				x				x				x							x				x (large sample)				x					x (no estimate of variance)			x					x (no estimates of variance in the results, difficult to interpret)			x
Dillon et al., 2017		x (no info on chosen population)			x				x				x							x					x (no power calculations)			x				x				x				x				x
Felez-Nobrega et al., 2020	x				x				x				x							x					x (no power calculations)			x				x	x (some data not shown)			x					x (some data not shown)			x
Mourady et al., 2017	x					x (better designs available for the research question)			x				x							x					x (no power calculations)				x (better analysis available for the research questions)			x						x		x					x (limited design for strong conclusions)
Rethrost et al., 2018	x				x				x					x (doesn't report potentially excluded participants and final sample number, confused on the 2010 -- date or number?)						x					x (no power calculations)			x				x				x				x				x
Ribeiro et al., 2017	x				x				x				x							x				x				x				x				x				x				x
Yasunaga et al., 2018	x				x				x				x							x					x (no power calculations)			x				x				x				x				x

## Sheet: scoring
Additional file 2. Detailed quality scoring for each study
Light-intensity physical activity and mental ill health: a systematic review of observational studies in the general population
Based on the Standard Quality Assessment Criteria for Evaluating Primary Research Papers from a Variety of Fields QUALSYST tool.
Kmet LM, Cook LS, Lee RC. Standard Quality Assessment Criteria for Evaluating Primary Research Papers from a Variety of Fields;2004:13. doi:10.7939/R37M04F16
	1	2	3	4	8	9	10	11	12	13	14
Varma et al., 2014	1	1	0	2	2	1	2	2	1	2	1
von Känel et al., 2017 (*)	0	2	1	2	1	1	1	2	1	2	1
Bernard et al., 2018	2	2	2	2	2	2	2	1	2	1	2
Dillon et al., 2017	1	2	2	2	1	1	2	2	2	2	2
Felez-Nobrega et al., 2020 (*)	2	2	2	2	2	1	2	1	1	1	2
Mourady et al., 2017 (*)	2	1	2	2	1	1	1	2	0	2	1
Rethrost et al., 2018	2	2	2	1	2	2	2	2	2	2	2
Yasunaga et al., 2018	2	2	2	2	2	1	2	2	2	2	2
Asztalos et al., 2009	2	2	2	1	1	2	2	2	1	2	2
Costigan et al., 2019	2	2	2	2	2	2	2	1	2	2	2
Hamer et al., 2014 (*)	1	2	2	1	2	2	2	2	2	2	2
Lee et al., 2013 (*)	2	2	2	2	2	2	2	2	1	2	2
Parfitt et al., 2009	2	2	2	2	2	1	1	1	1	2	2
Tao et al., 2019 (*)	2	2	1	2	2	1	1	1	0	2	2
Loprinzi 2013	2	2	1	2	2	1	2	2	2	2	2
Poole et al., 2011 (*)	2	1	1	2	2	1	1	1	0	1	0
Kandola et al., 2020	2	2	2	2	2	2	2	2	2	2	2
Uemura et al., 2017	2	2	2	2	0	2	2	2	2	2	2
Ahn et al., 2017	2	2	1	2	2	2	2	2	2	2	2
Ribeiro et al., 2017 (*)	2	2	2	2	1	1	2	1	2	2	2
Sheik et al., 2018	2	2	2	2	0	2	2	2	2	2	2
Ku et al., 2017	2	2	2	2	2	1	2	2	2	2	2
(*) studies not reporting LIPA-mental ill health as a primary outcome
Yes= 2 points; partial = 1 point; NO= 0 points
Items 5, 6 and 7 were applicable to intervention studies and were excluded from the calculation of the summary score.
Description of items:
1. Question or objective is sufficiently described?
2. Design evident and appropiate to answer study question?
3. Method of subject selection (and comparison group selection, if applicable) or source of information/input variables (e.g. for decision analysis) is described and appropiate
4. Subject (and comparison group, if applicable) characteristics or input variables/information (e.g. for decision analyses) sufficiently described?
8. Outcome and (if applicable) exposure measure(s) well defined and robus measurement/misclassification bias?
9. Sample size appropiate?
10. Analysis described and appropiate?
11. Some estimate of avriance (e.g. confidence intervals, standard errors) is reported for the main results/outcomes (i.e. those directly addressing the study question/objective upon which the conclusions are based?
12. Controlled for confounding?
13. Results reported in sufficient detail?
14. Do the results support the conclusions?
